# Supplementary material for: Systematic Identification of Rhythmic Genes Reveals camk1gb as a New Element in the Circadian Clockwork
Source: PLoS Genet. 2012 Dec 20;8(12):e1003116. doi: 10.1371/journal.pgen.1003116 (PMC3527293; doi:10.1371/journal.pgen.1003116)
Supplement: Table S1 — List of circadian genes using DNA Microarray. (XLS) [file pgen.1003116.s009.xls]

## Sheet: Sheet1
Table S1: List of circadian genes using DNA Microarray
Number	Probe set ID	Gene symbol1	g-factor	Function	RefSeq ID
1	Dr.2518.1.A1_at	cry2a	0.9377	Inhibitor of CLOCK:BMAL1 mediated transcription	NM_131791
2	Dr.7516.1.A1_at	slc38a4	0.9147	Na-dependent amino acid transporter	NM_001005944
3	Dr.25520.1.A1_at	fbxo25	0.8978	Phosphorylation-dependent ubiquitination	NM_205724
4	Dr.16319.1.A1_at		0.8928
5	Dr.7423.1.A1_at		0.891
6	Dr.3323.1.S1_at	sh3gl2	0.8822	Synaptic vesicle endocytosis	NM_201116
7	Dr.9920.1.A1_at	nfil3-5 (e4bp4-5)	0.8811	Circadian clock factor, negative regulator of per2. Binds D-box elements.	NM_001197058
8	Dr.16658.1.S1_at	fbxl3a	0.8793	Phosphorylation-dependent ubiquitination	NM_001005773
9	Dr.4277.1.S1_at	ankhb	0.8748	Inorganic pyrophosphate (PPi) transporter	NM_194370
10	Dr.6600.1.A1_at	mxra8a	0.8657	Maintenance of blood-brain barrier	NM_001080582
11	Dr.17070.1.A1_at	dbpa	0.8586	Circadian clock output. Binds D-box elements	NM_001197060
12	Dr.16385.1.A1_at	similar to c1orf51	0.8564	Unknown
13	Dr.12904.1.A1_at	rorcb	0.8444	Orphan nuclear receptor. rod and cone photoreceptor cells development
14	Dr.9899.1.S1_at	gnat1	0.8395	G protein. coupls rhodopsin and cGMP-phoshodiesterase during visual impulses.	NM_131868
15	Dr.11231.1.A1_at		0.8387
16	Dr.17780.1.S1_at		0.8285
17	Dr.8142.1.S1_at	aanat2	0.8246	A key enzyme in melatonin synthesis	NM_131411
18	Dr.11234.1.A1_at		0.8233
19	Dr.4336.1.A1_at		0.8217
20	Dr.16138.1.A1_at		0.8213
21	Dr.26384.1.A1_at	rimkla	0.8213	Protein modification, ATP and metal ion binding	NM_001004554
22	Dr.23030.1.A1_at		0.8205
23	Dr.13344.1.S1_at	similar to gas2l1	0.8147	Involved in the cross-linking of microtubules and microfilaments.
24	Dr.9890.1.A1_at	zgc:193593	0.8144	Unknown	NM_001128717
25	Dr.7386.1.A1_at		0.814
26	Dr.21573.1.A1_at	BC091972	0.8124	Unknown
27	Dr.1659.1.A1_at	prodh	0.8084	Proline metabolism
28	Dr.10199.1.S1_at	tob1b	0.808	Anti-proliferative.	NM_212974
29	Dr.15620.1.S1_at	zgc:92046	0.8067	Interacts with protein-tyrosine kinase receptors, inositolphosphate metabolism	NM_001002389
30	Dr.7857.1.A1_at		0.8066
31	Dr.13336.2.S1_a_at		0.8003
32	Dr.16174.1.A1_at		0.8003
33	Dr.25257.1.A1_at	bhlhe41 (dec2)	0.7973	Transcriptional repressor. Component of the circadian clock	NM_001039107
34	Dr.1641.1.A1_at	tns1	0.7967	Localized to focal adhesions
35	Dr.15153.1.A1_at	rad23b	0.7966	Proteosomal degradation and recognition of damaged DNA	NM_200564
36	Dr.8276.1.S1_at	arntl1a (bmal1a)	0.7925	Components of the circadian clock	NM_131577
37	Dr.15260.2.A1_at	nr1d2b (reverbb2)	0.7923	Components of the circadian clock	NM_131065
38	Dr.12376.1.A1_at	bmper	0.7922	Inhibitor of the BMP signaling pathway	NM_001020487
39	Dr.8071.1.S1_at	opn1lw1	0.7849	Red cone photopigment	NM_131175
40	Dr.15605.1.S1_at	trappc8	0.7846	Vesicular transport from endoplasmic reticulum to golgi
41	Dr.11135.1.S1_at		0.7813
42	Dr.20489.1.A1_at	eif4g3	0.781	Regulation of translation
43	Dr.13826.1.A1_at	hspa8	0.78	Heat-shock cognate protein. chaperone	NM_001200012
44	Dr.12899.1.A1_at		0.7798
45	Dr.758.1.A1_at	atp1b3a	0.7785	ATP-coupled, Na/K ions transporter	NM_131221
46	Dr.23046.1.A1_at	sorbs2	0.7691	Adapter protein, assembling of signaling complexes
47	Dr.6759.1.A1_at		0.7686
48	Dr.9655.1.A1_at	vsg1	0.7671	Notch signaling pathway	NM_001030244
49	Dr.20131.8.S1_at		0.7659
50	Dr.5222.1.S1_at	mthfd2	0.7651	Mitochondrial methylenetetrahydrofolate dehydrogenase and cyclohydrolase	NM_001002181
51	Dr.16000.1.S1_at		0.7636
52	Dr.6708.1.A1_at	gnb1b	0.7616	G-protein beta-subunit-like. WD repeat protein family. Signal transduction	NM_001013508
53	Dr.23203.1.A1_at		0.7599
54	Dr.16276.1.A1_at	cgnl1	0.7589	Anchoring tight junctions to cytoskeletons
55	Dr.21543.1.A1_at		0.757
56	Dr.2022.1.A1_at	arg2	0.757	Down-regulation of NO synthesis	NM_199611
57	Dr.8146.1.S1_at	gbp	0.7568	Kinase activity	NM_131442
58	Dr.11305.1.A1_at	guk1b	0.7561	GMP recycling	NM_200724
59	Dr.3873.1.A1_at	tcp11l2	0.7553	Unknown	NM_213020
60	Dr.2961.1.S1_at	dhrs9	0.7533	Retinal recycling	NM_199609
61	Dr.25355.1.A1_at	zgc:153739, abi3	0.7517	Signal transduction	NM_001076774
62	Dr.17141.1.A1_at		0.7516
63	Dr.25420.1.S1_a_at	txndc5	0.7507	Cell redox homeostasis. thioredoxin activity	NM_213016
64	Dr.12809.1.A1_at	ppp1r3cb	0.7506	Protein phosphatase-1	NM_200834
65	Dr.16368.1.A1_at		0.7493
66	Dr.25176.5.A1_at		0.7493
67	Dr.3180.1.A1_at	bhlhe40 (dec1)	0.7474	Transcriptional repressor. Component of the circadian clock	NM_212679
68	Dr.14663.1.A1_at		0.747
69	Dr.428.1.S1_at	mid1ip1	0.7462	Nucleosome assembly	NM_213439
70	Dr.7282.1.A1_at	iqgap2	0.7438	Scaffold protein	NM_001128340
71	Dr.13971.1.A1_at	similar to c1orf159	0.7434	Unknown
72	Dr.10346.1.S1_at	tcf12	0.743	bHLH protein. Binds E-box	NM_214816
73	Dr.1967.1.A1_at		0.7427
74	Dr.475.1.A1_at		0.7416
75	Dr.11530.1.A1_at	zgc:152863	0.7413	Toll-like receptor (TLR) family	NM_001080000
76	Dr.10509.1.A1_at		0.7383
77	Dr.25218.1.A1_at	similar to centb5	0.737	GTPase-activating protein
78	Dr.16391.1.A1_at	acsl4a	0.7364	Long-chain fatty-acid-coenzyme A ligase	NM_200649
79	Dr.16301.2.A1_at	dusp6	0.7356	Phosphatase	NM_194380
80	Dr.16867.1.A1_at	adhfe1	0.7332	Oxidoreductase	NM_207086
81	Dr.17564.1.A1_at	epha4b	0.7329	Signal transduction	NM_153658
82	Dr.14159.1.A1_at	hdac9b	0.7326	Histone deacetylase	NM_200816
83	Dr.7269.1.A1_at	anxa4	0.73	Ca-dependent exocytosis	NM_181764
84	Dr.15192.1.A1_at	cyp4t8	0.7297	Cytochromes P450, heme-thiolate monooxygenases	NM_199216
85	Dr.25102.1.A1_at		0.7296
86	Dr.187.1.A1_at	zgc:153990	0.7289	Induction of apoptosis	NM_001077271
87	Dr.13872.2.A1_at	zgc:110269, fen-1 homolog	0.7274	DNA repare	NM_001017611
88	Dr.20644.1.A1_at	zgc:66101, sik-3 homolog	0.7264	Protein kinase QSK homolog	NM_200541
89	Dr.4763.2.S1_at	dynll1	0.7255	Intracellular transport and motility	NM_213024
90	Dr.22947.1.A1_at	ankha	0.7248	Inorganic pyrophosphate (PPi) transporter	NM_001030259
91	Dr.4212.1.S1_at	ldha	0.7227	Conversion of lactate to pyruvate in anaerobic glycolysis	NM_131246
92	Dr.24274.1.A1_at	si:dkey-177p2.5	0.7212	Unknown
93	Dr.25965.1.A1_at	LOC100329298	0.72	Unknown
94	Dr.8090.1.A1_at	ndrg1b	0.72	Signal transduction. phosphopantetheine binding	NM_200692
95	Dr.1289.1.S1_at	rgcc	0.7198	Cell cycle regulation	NM_001002190
96	Dr.21080.1.A1_at	rhoub	0.7194	Small GTPase mediated signal transduction	NM_001017784
97	Dr.6618.1.A1_at	cry3	0.7192	Components of the circadian clock. May function as a photopigment	NM_131786
98	Dr.21896.1.A1_at	zgc:158220, spsb-3 homolog	0.7182	Ubiquitination. substrate recognition	NM_001123008
99	Dr.25318.1.A1_at	zgc:153018	0.7173	Unknown	NM_001076639
100	Dr.1505.1.S1_at	sf3b4	0.7116	Splicing. A splicing factor 3B subunit	NM_153661
101	Dr.16743.1.A1_at	zgc:65895, tsc22d1	0.7115	Unknown	NM_200574
102	Dr.19674.1.A1_at	grem2	0.7107	Secreted glycosylated protein. Member of the BMP antagonist family	NM_001017704
103	Dr.9852.1.A1_at	camk1gb	0.7105	Calcium/calmodulin-dependent protein kinase	NM_200829
104	Dr.13791.1.A1_at	cadm2a	0.7085	Cell adhesion molecule	NM_200664
105	DrAffx.1.71.S1_at		0.7077
106	Dr.22617.1.A1_at	rapgef5	0.7065	Signal transduction. Member of the RAS subfamily of GTPases
107	Dr.2270.1.A1_at		0.7061
108	Dr.7509.1.A1_at	similar to enc1	0.7044	Ubiquitination and regulation of neuronal process formation
109	Dr.683.1.A1_at	fam73a	0.7033	Unknown	NM_001006090
110	Dr.17476.1.A1_at	hspb6	0.7024	Stress response	NM_001100958
111	Dr.6033.1.A1_at		0.7021
112	Dr.637.1.S2_at	cdh2	0.7009	Cadherin, a calcium dependent cell-cell adhesion glycoprotein	NM_131081
1) 82 out of the 112 probe-sets reliably represent known genes: using the UCSC genome browser, we searched for probe-sets that are aligned against the 3' UTR of mRNAs from Genbank. Only the gene symbol for these probe-sets are mentioned.
