# Supplementary material for: Systematic Identification of Rhythmic Genes Reveals camk1gb as a New Element in the Circadian Clockwork
Source: PLoS Genet. 2012 Dec 20;8(12):e1003116. doi: 10.1371/journal.pgen.1003116 (PMC3527293; doi:10.1371/journal.pgen.1003116)
Supplement: Table S2 — List of circadian RefSeq genes using RNA-seq. (XLS) [file pgen.1003116.s010.xls]

## Sheet: גיליון1
Table S2: List of circadian RefSeq genes using RNA-seq
Number	RefSeq ID	Gene symbol	g-factor
1	NM_1002642	camk2n2	0.9380
2	NM_1197058	nfil3-5 (e4bp4-5)	0.9269
3	NM_131791	cry2a	0.9229
4	NM_131451	irbp	0.9151
5	NM_213439	mid1ip1	0.9147
6	NM_131792	cry2b	0.9130
7	NM_1113337	cyp27c1	0.9112
8	NM_131578	arntl2 (bmal2)	0.9102
9	NM_212584	ctsl1a	0.9079
10	NM_212439	per1b	0.9074
11	NM_1045055	si:ch211-132b12.7	0.9051
12	NM_1030183	per1a	0.8949
13	NM_1044826	atxn1a	0.8927
14	NM_1002369	zgc:92502	0.8906
15	NM_200139	cyp2p6	0.8902
16	NM_201158	aldh4a1	0.8897
17	NM_1197060	dbpa	0.8892
18	NM_1039107	bhlhe41 (dec2)	0.8889
19	NM_205729	nr1d1 (reverba)	0.8871
20	NM_200751	rpe65a	0.8864
21	NM_130957	clock1a	0.8851
22	NM_1077323	zgc:154001	0.8845
23	NM_1114579	fam131a	0.8835
24	NM_200829	camk1gb	0.8814
25	NM_213523	krt15	0.8810
26	NM_1042720	atp7a	0.8805
27	NM_1013555	zgc:113006	0.8777
28	NM_131584	per3	0.8762
29	NM_199871	mat1a	0.8744
30	NM_1082979	zgc:162144	0.8737
31	NM_199567	tgif1	0.8722
32	NM_131065	nr1d2b (reverbb2)	0.8717
33	NM_131571	smad3a	0.8709
34	NM_1110486	zgc:158292	0.8687
35	NM_212723	mknk2a	0.8686
36	NM_1098177	myh9a	0.8679
37	NM_199611	arg2	0.8669
38	NM_1079657	zgc:158340	0.8665
39	NM_1199134	ptprb	0.8650
40	NM_131787	cry4	0.8642
41	NM_201217	nop56	0.8632
42	NM_1197065	nfil3-2 (e4bp4-2)	0.8630
43	NM_213387	pgk1	0.8624
44	NM_1166205	hip1	0.8615
45	NM_1006090	fam73a	0.8607
46	NM_201067	rorab	0.8600
47	NM_1044834	si:dkey-239i20.4	0.8598
48	NM_1080022	mylipb	0.8586
49	NM_213495	cul1b	0.8581
50	NM_131411	aanat2	0.8565
51	NM_212822	pik3r2	0.8565
52	NM_201493	nucb2a	0.8552
53	NM_1004595	utp3	0.8518
54	NM_1044846	slain2	0.8507
55	NM_194377	aldoaa	0.8507
56	NM_199624	her8a	0.8497
57	NM_205759	zgc:77395	0.8487
58	NM_1110477	zgc:162232	0.8463
59	NM_201149	cdc14aa	0.8452
60	NM_1127308	dtx1	0.8441
61	NM_205686	cry-dash	0.8423
62	NM_131786	cry3	0.8420
63	NM_1007445	phyhd1	0.8410
64	NM_199609	dhrs9	0.8403
65	NM_205586	prnp	0.8403
66	NM_1045208	letm1	0.8345
67	NM_1082901	si:ch211-197n10.4	0.8333
68	NM_199649	zfp36l1b	0.8318
69	NM_201116	sh3gl2	0.8313
70	NM_1008620	tsta3	0.8312
71	NM_212682	clic1	0.8312
72	NM_198915	rbm19	0.8307
73	NM_1082819	rorca	0.8267
74	NM_1007372	gsto2	0.8259
75	NM_199873	ldhd	0.8258
76	NM_1204131	lrata	0.8251
77	NM_1201566	usp54a	0.8234
78	NM_213528	ng36	0.8232
79	NM_201083	fus	0.8227
80	NM_178295	clock1b	0.8220
81	NM_213112	rabggtb	0.8204
82	NM_1005400	cthl	0.8200
83	NM_1002297	gnl3	0.8197
84	NM_1105524	ttll6	0.8195
85	NM_1080204	cyp11c1	0.8193
86	NM_1126461	etv5a	0.8188
87	NM_213157	slc25a33	0.8178
88	NM_200610	dopey2	0.8172
89	NM_1077580	dcaf12	0.8152
90	NM_131373	gfap	0.8147
91	NM_1037379	sept4a	0.8131
92	NM_1020730	zgc:109949	0.8129
93	NM_200644	nat10	0.8129
94	NM_131801	odc1	0.8129
95	NM_199583	csnk1da	0.8123
96	NM_201202	phc2b	0.8111
97	NM_1039808	slc2a1a	0.8101
98	NM_1166332	nlgn3a	0.8098
99	NM_1111150	bms1l	0.8098
100	NM_1017881	sqrdl	0.8097
101	NM_1004562	fth1b	0.8095
102	NM_1020647	acbd5a	0.8089
103	NM_1014296	mat2ab	0.8088
104	NM_205724	fbxo25	0.8045
105	NM_1128538	cdc14ab	0.8039
106	NM_213010	acadm	0.8031
107	NM_1002649	aclya	0.8013
108	NM_1089417	pfkmb	0.8001
109	NM_1077253	gnl1	0.7995
110	NM_200567	zgc:65987	0.7992
111	NM_1006043	ctsz	0.7979
112	NM_199969	mdh1b	0.7972
113	NM_1040393	zgc:136817	0.7957
114	NM_212679	bhlhe40 (dec1)	0.7957
115	NM_1017753	asb5	0.7955
116	NM_1123011	zgc:158426	0.7955
117	NM_200172	mycb	0.7953
118	NM_131247	ldhba	0.7948
119	NM_1114583	abcb4	0.7946
120	NM_198363	tob1a	0.7940
121	NM_1135142	zgc:194398	0.7926
122	NM_1190816	slc1a8b	0.7921
123	NM_201326	hspa9	0.7889
124	NM_152949	ccna2	0.7882
125	NM_1082877	ppat	0.7874
126	NM_1077584	zgc:152911	0.7871
127	NM_1044892	cspg5b	0.7870
128	NM_1077731	zgc:154093	0.7870
129	NM_1024111	pcdh1g11	0.7869
130	NM_212714	poldip2	0.7868
131	NM_131799	bcdo2l	0.7867
132	NM_1200020	si:ch1073-204j4.2	0.7861
133	NM_1199680	si:dkey-77a20.7	0.7837
134	NM_1080989	dennd4a	0.7835
135	NM_1033591	zgc:112334	0.7830
136	NM_201025	pgm1	0.7815
137	NM_1003588	zgc:101040	0.7815
138	NM_1098485	pgm2l1	0.7807
139	NM_1013475	bccip	0.7807
140	NM_178436	mcm5	0.7806
141	NM_1098777	sap130a	0.7804
142	NM_131094	tcf3	0.7800
143	NM_1204257	si:ch73-9j13.1	0.7795
144	NM_212619	cd9a	0.7794
145	NM_1190305	slc1a2a	0.7787
146	NM_214748	rpf2	0.7779
147	NM_199333	pkm2a	0.7777
148	NM_201143	pik3r3	0.7775
149	NM_1083015	acap3b	0.7767
150	NM_1045207	asap2a	0.7766
151	NM_1083843	comtb	0.7746
152	NM_1077554	tat	0.7733
153	NM_1003545	entpd1	0.7714
154	NM_1123301	LOC570267	0.7709
155	NM_1115123	pcm1	0.7696
156	NM_1017839	stk11	0.7674
157	NM_1197062	dbpb	0.7673
158	NM_1045022	LOC563601	0.7671
159	NM_1017889	zgc:110626	0.7667
160	NM_1145704	raig-2	0.7655
161	NM_1083049	cyp2p7	0.7638
162	NM_200990	hdac3	0.7630
163	NM_1002572	zgc:92746	0.7627
164	NM_131577	arntl1a (bmal1a)	0.7625
165	NM_175082	smad7	0.7619
166	NM_1080168	trim3b	0.7606
167	NM_1017784	rhoub	0.7605
168	NM_131850	aldh1a2	0.7603
169	NM_203321	naa15b	0.7583
170	NM_1145706	mmrn2a	0.7578
171	NM_1128809	zgc:162945	0.7573
172	NM_1040312	bco2a	0.7573
173	NM_1004598	etfdh	0.7570
174	NM_1076673	tmem229b	0.7562
175	NM_1020557	tmx3	0.7561
176	NM_212881	zgc:73371	0.7560
177	NM_1099999	si:dkey-238o13.4	0.7559
178	NM_214718	eif4bb	0.7556
179	NM_1077297	cry1a	0.7554
180	NM_131867	hsf2	0.7547
181	NM_1013569	nmd3	0.7545
182	NM_131602	dedd1	0.7539
183	NM_1103117	zgc:171765	0.7533
184	NM_1013485	zgc:110782	0.7527
185	NM_1008630	zgc:101722	0.7522
186	NM_1077461	cuedc1a	0.7507
187	NM_131790	cry1b	0.7504
188	NM_131081	cdh2	0.7499
189	NM_1033721	itgav	0.7495
190	NM_1110287	ifitm1	0.7489
191	NM_1082994	tbl1x	0.7488
192	NM_1130634	zgc:195027	0.7481
193	NM_1025554	cyp2ad3	0.7481
194	NM_205566	arl8ba	0.7477
195	NM_1002218	nfil3-6 (e4bp4-6)	0.7456
196	NM_1020558	fabp11b	0.7453
197	NM_1122611	magi2	0.7450
198	NM_1177745	zgc:110664	0.7425
199	NM_1025548	kera	0.7422
200	NM_198913	mcm4	0.7418
201	NM_1004554	rimkla	0.7404
202	NM_214803	zgc:92392	0.7399
203	NM_200918	bzw2	0.7391
204	NM_199587	lztfl1	0.7391
205	NM_1172683	zgc:113045	0.7387
206	NM_1076625	zgc:153332	0.7386
207	NM_1082866	tspan3b	0.7377
208	NM_1044784	zgc:162780	0.7372
209	NM_1007368	nr2e3	0.7359
210	NM_1020487	bmper	0.7355
211	NM_1076639	zgc:153018	0.7346
212	NM_1013534	zgc:103511	0.7344
213	NM_1004533	slc6a13	0.7340
214	NM_201197	tra2b	0.7338
215	NM_1030278	si:dkey-76p14.4	0.7332
216	NM_152968	igf1ra	0.7332
217	NM_1100137	zgc:165344	0.7329
218	NM_201273	ube2a	0.7328
219	NM_200724	guk1	0.7322
220	NM_1128764	lmf2a	0.7322
221	NM_212665	dnaja2l	0.7317
222	NM_198978	pdcd4b	0.7314
223	NM_1004110	myo6b	0.7311
224	NM_1004120	nfil3 (e4bp4)	0.7310
225	NM_1168350	adcy1b	0.7304
226	NM_1007765	ndufs1	0.7301
227	NM_199635	zbtb16a	0.7294
228	NM_1017837	zgc:110182	0.7294
229	NM_1044932	ints3	0.7291
230	NM_1003456	txndc17	0.7290
231	NM_1103120	si:dkeyp-84g1.1	0.7288
232	NM_1202419	jhdm1db	0.7283
233	NM_201576	tagln2	0.7283
234	NM_1128344	slc25a15	0.7281
235	NM_1002727	rnf144ab	0.7281
236	NM_1012242	bnip3la	0.7280
237	NM_212683	tmem165	0.7275
238	NM_1024379	csnk1g2a	0.7274
239	NM_214820	adssl1	0.7271
240	NM_201215	hmgcl	0.7269
241	NM_178299	clock2 (npas2)	0.7267
242	NM_198980	ldlrap1a	0.7267
243	NM_1202420	si:dkey-266j9.3	0.7264
244	NM_194422	cdh17	0.7258
245	NM_1128717	zgc:193593	0.7255
246	NM_1025177	dusp12	0.7252
247	NM_213202	gnb3b	0.7250
248	NM_1039836	tigara	0.7248
249	NM_1002688	cdc34b	0.7247
250	NM_205663	lhfpl2a	0.7245
251	NM_213020	zgc:73347	0.7245
252	NM_200692	ndrg1b	0.7244
253	NM_131870	guca1a	0.7231
254	NM_1168265	dyrk1b	0.7231
255	NM_131550	pc	0.7230
256	NM_1017711	grk1b	0.7229
257	NM_213032	psmg2	0.7227
258	NM_213250	csnk1db	0.7226
259	NM_1045211	efhd2	0.7222
260	NM_130912	cat	0.7219
261	NM_1100075	tmem175	0.7218
262	NM_1112675	mbnl3	0.7203
263	NM_1171066	si:ch211-283h6.6	0.7192
264	NM_131246	ldha	0.7191
265	NM_1030262	plin2	0.7187
266	NM_1098757	gpt2	0.7183
267	NM_214691	p4ha1b	0.7179
268	NM_198878	rbpja	0.7179
269	NM_1193540	bmp2k	0.7167
270	NM_1130653	zgc:193751	0.7165
271	NM_201150	rhoae	0.7165
272	NM_1201361	LOC100000576	0.7164
273	NM_131356	smad1	0.7163
274	NM_1025174	fam110b	0.7157
275	NM_194402	mknk2b	0.7141
276	NM_1082910	clcn1a	0.7135
277	NM_200088	c21orf59l	0.7127
278	NM_200080	krt8	0.7126
279	NM_194370	ankhb	0.7124
280	NM_1082936	cyp2ad6	0.7122
281	NM_1083832	cxcr7b	0.7111
282	NM_1025549	atf7b	0.7103
283	NM_131432	tyro3	0.7103
284	NM_213477	stk24b	0.7101
285	NM_212974	tob1b	0.7099
286	NM_1003628	crk	0.7098
287	NM_1110025	si:ch211-246m4.3	0.7097
288	NM_1017782	dctn4	0.7096
289	NM_1080202	si:ch211-103f16.2	0.7092
290	NM_173229	ddx55	0.7083
291	NM_1002075	ccne2	0.7079
292	NM_212956	nlk1	0.7071
293	NM_1099449	tmem2	0.7071
294	NM_1161511	nol6	0.7067
295	NM_213425	agpat3	0.7059
296	NM_1025553	gabrr1	0.7058
297	NM_213640	mapre1	0.7056
298	NM_1080625	zgc:158419	0.7056
299	NM_1005953	txnl4a	0.7056
300	NM_131789	cry1a	0.7043
301	NM_212787	unc119.1	0.7043
302	NM_1089489	zgc:162816	0.7041
303	NM_1089543	ptpn13	0.7039
304	NM_131291	fgf3	0.7032
305	NM_173273	diexf	0.7011
306	NM_201289	pklr	0.7008
307	NM_1003508	cdk5r2b	0.7004
308	NM_1080000	zgc:152863	0.7001
309	NM_001005944	slc38a4	0.7000
