# Supplementary material for: Systematic Identification of Rhythmic Genes Reveals camk1gb as a New Element in the Circadian Clockwork
Source: PLoS Genet. 2012 Dec 20;8(12):e1003116. doi: 10.1371/journal.pgen.1003116 (PMC3527293; doi:10.1371/journal.pgen.1003116)
Supplement: Table S5 — DAVID analysis of gene functional annotations. (XLS) [file pgen.1003116.s013.xls]

## Sheet: גיליון1
Table S5: DAVID analysis of gene functional annotations
Category	Annotation terms	Number of genes involved in the annotation term	Enrichment P-value (Benjamini corrected)
KEGG_PATHWAY	Circadian rhythm	15	1.7e-18
GOTERM_BP_FAT	Photoperiodism	8	4e-07
GOTERM_BP_FAT	Response to light stimulus	12	7.4e-07
GOTERM_BP_FAT	Response to radiation	13	7.9e-07
GOTERM_BP_FAT	Response to abiotic stimulus	15	1.6e-06
GOTERM_MF_FAT	DNA photolyase activity	7	1.8e-06
GOTERM_BP_FAT	Rhythmic process	8	2.5e-06
INTERPRO DNA	Photolyase, FAD-binding/Cryptochrome, C-terminal	7	2.7e-06
INTERPRO DNA	Photolyase, N-terminal	7	2.7e-06
PIR_SUPERFAMILY	PIRSF001387:deoxyribodipyrimidine photo-lyase	7	3.2e-06
GOTERM_BP_FAT	Circadian rhythm	7	4.3e-06
INTERPRO	PAS fold-3	8	8.4e-05
SMART	PAS	8	9.4e-05
SMART	PAC	8	9.6e-05
GOTERM_CC_FAT	Transcription factor complex	10	0.00022
INTERPRO	PAC motif	8	0.00038
INTERPRO	PAS	8	0.00055
INTERPRO	Helix-loop-helix DNA-binding	11	0.0011
GOTERM_MF_FAT	Transcription repressor activity	7	0.0014
SMART	HLH	11	0.0017
GOTERM_BP_FAT	Glycolysis	8	0.0031
GOTERM_CC_FAT	Membrane-enclosed lumen	14	0.0035
GOTERM_CC_FAT	Nucleoplasm	11	0.0036
GOTERM_CC_FAT	Organelle lumen	14	0.004
GOTERM_CC_FAT	Intracellular organelle lumen	14	0.004
GOTERM_CC_FAT	Nucleoplasm part	10	0.0045
GOTERM_BP_FAT	Glucose metabolic process	9	0.0053
GOTERM_CC_FAT	Nuclear lumen	12	0.0057
GOTERM_BP_FAT	Hexose catabolic process	8	0.0074
GOTERM_BP_FAT	Monosaccharide catabolic process	8	0.0074
GOTERM_BP_FAT	Glucose catabolic process	8	0.0074
INTERPRO	Nuclear translocator	5	0.0089
KEGG_PATHWAY	Pyruvate metabolism	7	0.009
COG_ONTOLOGY	Secondary metabolites biosynthesis, transport, and catabolism	8	0.0098
INTERPRO	Basic helix-loop-helix dimerisation region bHLH	11	0.011
GOTERM_BP_FAT	Alcohol catabolic process	8	0.012
GOTERM_BP_FAT	Cellular carbohydrate catabolic process	8	0.012
GOTERM_BP_FAT	Oxidation reduction	25	0.013
GOTERM_BP_FAT	Response to inorganic substance	7	0.013
INTERPRO	Rossmann-like alpha/beta/alpha sandwich fold	7	0.014
KEGG_PATHWAY	Glycolysis / Gluconeogenesis	8	0.014
GOTERM_BP_FAT	Hexose metabolic process	9	0.015
GOTERM_BP_FAT	DNA repair	10	0.015
GOTERM_BP_FAT	Cellular response to stress	11	0.015
GOTERM_BP_FAT	Monosaccharide metabolic process	9	0.019
GOTERM_BP_FAT	Response to DNA damage stimulus	10	0.025
GOTERM_BP_FAT	Carbohydrate catabolic process	8	0.027
GOTERM_BP_FAT	Response to temperature stimulus	5	0.043
KEGG_PATHWAY	Cysteine and methionine metabolism	6	0.049
